# Supplementary material for: New Azaphilones from the Marine-Derived Fungus Penicillium sclerotiorum E23Y-1A with Their Anti-Inflammatory and Antitumor Activities
Source: Mar Drugs. 2023 Jan 22;21(2):75. doi: 10.3390/md21020075 (PMC9961037; doi:10.3390/md21020075)
Supplement: Supplementary file 1 [file marinedrugs-21-00075-s001.zip]

Archive with 1 entries (1 files):
- marinedrugs-2088913-supplementary.pdf
